# Supplementary material for: Nanoparticles Surface Chemistry Influence on Protein Corona Composition and Inflammatory Responses
Source: Nanomaterials (Basel). 2022 Feb 18;12(4):682. doi: 10.3390/nano12040682 (PMC8879273; doi:10.3390/nano12040682)
Supplement: Supplementary file 1 [file nanomaterials-12-00682-s001.zip]

Archive with 1 entries (1 files):
- nanomaterials-1522521-supplementary.pdf
